# Supplementary material for: Artificial Intelligence in the Management of Patients with Respiratory Failure Requiring Mechanical Ventilation: A Scoping Review
Source: J Clin Med. 2024 Dec 11;13(24):7535. doi: 10.3390/jcm13247535 (PMC11728182; doi:10.3390/jcm13247535)
Supplement: Supplementary file 1 [file jcm-13-07535-s001.zip]

Archive with 1 entries (1 files):
- jcm-3307178-supplementary.pdf
